# Supplementary material for: Efficacy of prolotherapy in comparison to other therapies for chronic soft tissue injuries: A systematic review and network meta-analysis
Source: PLoS One. 2021 May 26;16(5):e0252204. doi: 10.1371/journal.pone.0252204 (PMC8153441; doi:10.1371/journal.pone.0252204)
Supplement: S1 File — (XLSX) [file pone.0252204.s010.xlsx]

## Sheet: Pain-updated
Study	Treatment 1	Treatment 2	No. randomised	No Analysed (Baseline)	1st measurement time point (mths)	2nd measurement time point (mths)	3rd measurement time point (mths)	4th measurement time point (mths)	5th measurement time point (mths)	6th measurement time point (mths)	Baseline mean	Baseline SD	No analysed T1	Mean T1	SD T1	No analysed T2	Mean T2	SD T2	No analysed T3	Mean T3	SD T3	No analysed T4	Mean T4	SD T4	No analysed T5	Mean T5	SD T5	No analysed T6	Mean T6	SD T6	Mean Change T1	Change SD T1	Mean Change T2	Change SD T2	Mean Change T3	Change SD T3	Mean Change T4	Change SD T4	Mean Change T5	Change SD T5	Mean Change T6	Change SD T6
Ahadi, 2019	Dextrose 20%		17	17	1	2					7.35	1.94	17	5.71	2.06	17	5.47	2.19
Ahadi, 2019	ESWT		16	15	1	2					6.13	1.28	15	3.19	2	15	2.6	1.6
Ahmed, 2012	Triamcinolone	NSAIDs	30	30	1.5	3					6.86	1.13	30	0.66	0.15	30	0.73	0.24
Ahmed, 2012	NSAIDs		30	30	1.5	3					6.97	1.21	30	5.56	3.24	30	5.56	3.21
Akcay, 2020	Prolo	Exercise	30	23	1	2	3				6	2.36	23	4	1.57	23	3	3.15	23	2	2.36
Akcay, 2020	Saline	Exercise	30	27	1	2	3				5.5	1.56	27	4	2.34	27	3	1.56	27	3	2.34
Alfredson, 2005	Polidocanol				3						77	22.14		41	31.62
Alvarez, 2005	Bethamethasone		31	31	0.5	1.5	3	6			54.8	24	31			31			31	39.3	27.1	31	45.2	27.7
Alvarez, 2005	Lignocaine		31	31	0.5	1.5	3	6			61.9	23	31			31			31	48.1	30.6	31	42.6	35.9
Arik, 2014	Whole blood		40	40	0.5	1	3	6			6.9	1.2	40	5.3	1.4	40	3.6	1.2	40	2.1	1.1	40	0.6	1.3
Arik, 2014	Methyl Prednisolone		40	40	0.5	1	3	6			6.8	1.3	40	1.7	0.9	40	2.5	1.1	40	3.7	1.9	40	2.7	2.9
Asheghan, 2019	Prolo		31	30	1.5	3					74.66	11.15	30	53.31	10.11	30	44.22	9.5
Asheghan, 2019	Electomodalities		31	29	1.5	3					72.32	13.1	29	56.55	12.5	29	40.82	10.32
Bava, 2016	PRP (unclear)	Exercise		30	0.5	1	3				7.8	3.24	30	5.8	2.48	30	4.6	7.6	30	1.7	3.85
Bava, 2016	Methyl Prednisolone	Exercise		30	0.5	1	3				7.9	3.24	30	4.9	2.48	30	3.4	7.6	30	2.9	3.85
Bayat, 2019	Methyl Prednisolone	Exercise	14	14	1	3					7.2	1.8	14	5.7	2.6	14	5.2	2.4
Bayat, 2019	Prolo	Exercise	16	14	1	3					7.3	1.5	14	5.3	3.1	14	2.8	3.2
Behera, 2015	PRP (unclear)	Exercise	15	15	1	3	6	12			75.3	6.4	15	62	8.6	15	43.3	15.9	15	24.7	20.7	15	12.7	13.9
Behera, 2015	Marcaine/Bupivacaine	Exercise	10	9	1	3	6	12			75.6	7.3	9	55.6	11.3	9	52.2	9.7	9	58.9	16.2	9	41.1	11.7
Bertrand, 2016	Dextrose 25%	physiotherapy	27	27	3	9					7.3	0.4	27			27															3	0.5	2.9	0.6
Bertrand, 2016	Saline	physiotherapy	24	19	3	9					6.9	0.5	19			19															2.7	0.7	1.8	0.7
Bertrand, 2016	Sham injection	physiotherapy	26	26	3	9					6.9	0.4	26			26															2.7	0.6	1.3	0.6
Bertrand, 2016	Saline	physiotherapy	50	45	3	9					6.9	0.4	45			45															2.7	0.6	1.5	0.7
Boesen, 2017	Methyl Prednisolone	Exercise	20	19	1.5	3	6				55	16	19	48.5	4	19	44.9	5.5	19	34.1	6.5
Boesen, 2017	PRP (unclear)	Exercise	20	19	1.5	3	6				53	21	19	37.3	6.7	19	40.9	7	19	37.1	6.2
Boesen, 2017	Saline	Exercise	20	19	1.5	3	6				45	23	19	22.5	4.9	19	29.5	6.1	19	18.1	6
Carayannopoulos, 201	Prolo		11	8	1	3	6				3.63	2	8			8			8														-2.38	1.6	-2.63	2.39
Carayannopoulos, 201	Methyl Prednisolone		13	9	1	3	6				3.28	2.64	9			9			9														-1.83	2.85	-1.72	4.41
Cole, 2018	Dextrose 25%	physiotherapy	17	17	1.5	3	6				2.3	0.82	17	2.1	0.82	17	1.9	0.82	17	1.7	0.82
Cole, 2018	Methyl Prednisolone	physiotherapy	19	19	1.5	3	6				2.6	0.87	19	2.4	0.87	19	2.2	1.31	19	1.7	1.31
Crowther, 2002	Triamcinolone		42	25	1.5	3					67	24	25	21	4.9	25	12	30.6
Crowther, 2002	ESWT		51	48	1.5	3					61	24	48	35	4.9	48	31	30.6
DaCruz, 1988	Methyl Prednisolone	physiotherapy		19	1.5	3					41		13	36		13	30
DaCruz, 1988	Marcaine/Bupivacaine	physiotherapy		15	1.5	3					39		10	31		10	28
Damjanov, 2018	ACP		16	15	1	6					70	11.55	15	22	27.48	15	15	35.9
Damjanov, 2018	Bethamethasone		16	16	1	6					65	14.72	16	32	27.48	6	40	35.9
Dogramaci, 2009	Triamcinolone		25	25	0.75	6					7.2	2.56	25	1.72	2.7	25	0.12	0.33
Dogramaci, 2009	Triamcinolone		25	25	0.75	6					6.32	1.7	25	1.56	1.04	25	0.84	0.98
Dogramaci, 2009	Lignocaine		25	25	0.75	6					7.72	1.27	25	1.68	1.24	25	0.56	0.58
Dogramaci, 2009	Triamcinolone		50	50	0.75	6					6.8	2.2	50	1.64	2	50	0.48	0.81
Dragoo, 2014	Leucocyte rich PRP	Exercise	10	9	0.75	1.5	2.25	3	6		4.1	1.5	9			9			9			9	1.7	1.7	8	1.7	1.5
Dragoo, 2014	Needling	Exercise	13	12	0.75	1.5	2.25	3	6		3	2.3	12			12			12			12	2.3	1.6	9	0.3	0.5
Ebbesen, 2018	Polidocanol		23	23	3	6					3.1	2.32	23	2.1	0.12	23	2	2.45
Ebbesen, 2018	Lignocaine		21	21	3	6					4.2	2.57	21	3.7	3.51	21	2.9	3.16
Elizondo-Rodriguez,	Botulinum toxin	Exercise	20	19	0.5	1	2	4	6		7.1	1.75	19	3	1.56	19	1.9	1.51	19	1.6	2.07	19	1.5	2.17	19	1.1	1.5
Elizondo-Rodriguez,	Dexamethasone	Exercise	20	17	0.5	1	2	4	6		7.7	1.32	17	4	1.37	17	3.4	1.24	17	3.6	1.94	17	3.7	1.96	17	3.8	1.15
Ersen, 2018	Dextrose 15%		29	29	0.75	1.75	3	12			6.9	1.5	27	5.9	1.9	26	4.3	2.19	26	3.1	2.4	26	2.4	2.6
Ersen, 2018	Exercise		31	31	0.75	1.75	3	12			6.7	1.4	28	6	1.5	26	5.7	2.1	24	5	2.8	24	3.7	3
Gautam, 2015	PRP (unclear)		15	15	0.5	1.5	3	6			7.1	0.8	15	4.5	1.1	15	2.7	0.8	15	1.8	0.6	15	1.6	0.5
Gautam, 2015	Methyl Prednisolone		15	15	0.5	1.5	3	6			7	0.8	15	2.1	0.7	15	1.4	0.5	15	1.7	0.5	15	2.9	1.2
Gupta, 2020	PRP (unclear)		43	43	1.5	3	12				81	8.52	43	44.5	17.31	43	4	5.98	43	2.5	5.5
Gupta, 2020	Triamcinolone		37	37	1.5	3	12				77.5	11.64	37	13.75	19.66	37	22.75	22.33	37	13.5	1.84
Hart, 2002	Triamcinolone		62	62	0.75	1.5	3	6	12		70	34	62			62			62			62			62						43	28	46	30	37	30	36	34	44	32
Hart, 2002	physiotherapy		64	64	0.75	1.5	3	6	12		70	34	64			64			64			64			64						11	18	26	28	43	31	53	31	59	25
Hart, 2002	Wait-see policy		59	59	0.75	1.5	3	6	12		70	32	59			59			59			59			59						6	14	21	32	33	30	47	30	53	28
Hay, 1999	Methyl Prednisolone		53	53	1	6	12				6	3.1	53	1	2.3	53	2	3.1	53	1	1.5
Hay, 1999	NSAIDs		53	53	1	6	12				4	2.7	53	4	3.1	53	1	2.3	53	0	1.5
Hay, 1999	Sham/placebo		58	58	1	6	12				5	2.3	58	3.5	3.1	58	1	1.72	58	0	1.5
Hayton, 2005	Botulinum toxin		19	19	3						8.8	9.8	19	11.36	3.85
Hayton, 2005	Saline		21	21	3						9.43	9.8	21	12.46	3.85
Jensen, 2001	Methyl Prednisolone			16	1.5						2.5	2.5	16	2	0.8
Jensen, 2001	Orthosis			14	1.5						3	2.4	14	2	2.7
Jindal, 2013	Methyl Prednisolone		25	25	0.5	1.5					6.2	1.61	25	3.5	1.19	25	2.3	1.28
Jindal, 2013	Whole blood		25	25	0.5	1.5					5.9	1.83	25	4.2	1.64	25	1.5	1.26
Johnson-Lynn, 2019	Leucocyte rich PRP		14	14	6	12					75.5		10			7															31	31.7	15	29.9
Johnson-Lynn, 2019	Saline		14	14	6	12					84.5		10			8															42	31.7	36	29.9
Kader, 2012	Methyl Prednisolone		21	21	2.5						33.5	17.3	21	54.8	25.4
Kader, 2012	Education		20	20	2.5						42.2	15.9	20	40.4	18.7
Kader, 2012	Education		22	22	2.5						39.5	20.7	22	49.4	26.9
Kader, 2012	Education		42	42	2.5						40.8	18.4	42	45.1	23.5
Kaux, 2019	PRP (unclear)	Exercise	18	18	1.5	3					2.63	2.92	18	1.69	1.87	18	2	1.79
Kaux, 2019	Hyaluronic compound	Exercise	15	15	1.5	3					3.93	2.57	15	2.9	2.46	15	2.33	2.49
Kazemi, 2010	Whole blood		30	30	1	2					6.5	1.7	30	2.7	0.9	30	1.5	1.2
Kazemi, 2010	Methyl Prednisolone		30	30	1	2					6.7	1.7	30	4.5	2.5	30	4	2.6
Kesikburun, 2013	PRP (unclear)	physiotherapy	20	20	0.75	1.5	3	6	12		80	25.79	20	50	30.43	20	40	24.87	20	30	32.26	20	25	29.03	20	7.5	24.19
Kesikburun, 2013	Saline	physiotherapy	20	20	0.75	1.5	3	6	12		90	25.79	20	65	27.22	20	35	30.43	20	35	31.69	20	40	32.07	20	10	32.26
Kongsgaard, 2009	Methyl Prednisolone		13	12	3	6					58	17	12	18	21	12	31	29
Kongsgaard, 2009	Exercise		13	12	3	6					59	20	12	31	26	12	22	17
Kongsgaard, 2009	Exercise		13	13	3	6					61	15	13	19	15	13	13	16
Kongsgaard, 2009	Exercise		26	25	3	6					60.04	17.2	25	24.8	21.4	25	17.3	16.8
Krogh, 2013	PRP (unclear)	Exercise	20	20	1	3	6	12			27.5	7.6	20			20															-0.5	9.84	-6	9.84
Krogh, 2013	Triamcinolone	Exercise	20	20	1	3	6	12			28	8.05	20			20															-9.8	9.84	-7.1	9.84
Krogh, 2013	Saline	Exercise	20	20	1	3	6	12			25	7.16	20			20															-1.7	9.84	-3.3	9.84
Krogh, 2016	PRP (unclear)	Exercise	12	12	3	6	12				3.1	2.42	12			3			2												0.2	2.42
Krogh, 2016	Saline	Exercise	12	12	3	6	12				4	3.12	12			8			6												-1.4	2.42
Kucuksen, 2013	Triamcinolone		41	41	1.5	6	12				7.17	1.07	41	2.98	2.49	41	5.29	2.04	41	4.95	2.36
Kucuksen, 2013	Manual therapy		41	41	1.5	6	12				7.39	1.07	41	4.38	2.08	41	4	2.59	41	3.28	2.86
Lewis, 2005	Methyl Prednisolone		53	53	0	0.25	0.25	0.25	0.25				53			53			53			53			53														-3.11	2.79
Lewis, 2005	NSAIDs		53	53	0	0.25	0.25	0.25	0.25				53			53			53			53			53														-1.04	2.75
Lewis, 2005	Sham/placebo		58	58	0	0.25	0.25	0.25	0.25				58			58			58			58			58														-0.49	2.72
Lim, 2018	PRP (unclear)	physiotherapy	61	55	1	3	6				64.3		55			55			55												-40.6	23.8
Lim, 2018	physiotherapy		59	50	1	3	6				44.9		50			50			50												29.2	23.8
Lin, 2019	Dextrose 20%		16	16	0.5	1.5					5.56	3.24	16	4.63	2.48	16	5.13	2.88
Lin, 2019	Saline		15	15	0.5	1.5					5.33	3.18	15	5.21	1.9	15	4.87	2.48
Mansiz-Kaplan, 2019	Prolo		32	30	1.75	3.75					88.7	10.9	30	11.4	14.5	30	8.2	12.3
Mansiz-Kaplan, 2019	Saline		33	30	1.75	3.75					87.7	17.1	30	52.2	24.3	30	54.5	22.2
Mardani-Kivi, 2013	Methyl Prednisolone	Orthosis	55	49	0.75	1.5	3				7.7	3.1	49	1.7	2.1	49	1.9	2.3	49	2.8	2.1
Mardani-Kivi, 2013	Procaine	Orthosis	59	51	0.75	1.5	3				7.8	1.4	51	5.9	2.4	51	4.7	2.8	51	4.5	2.7
Martin, 2019	PRP (unclear)		41	36	1.5	3	6	12			5.91	1.78	36	4.25	3.65	36	4	3.85	36	2	2.69	36	2	3.08
Martin, 2019	Lignocaine		39	35	1.5	3	6	12			5.87	1.52	35	4	2.31	35	2	1.92	35	2	3.38	35	2	2.69
Martinez-Montiel, 2015	PRP (unclear)		30	30	1	3	6				7.45	2.36	30	6.95	2.36	30	4.1	2.36	30	5.05	1.97
Martinez-Montiel, 2015	Methyl Prednisolone		30	30	1	3	6				7.9	2.71	30	6.35	2.71	30	6.6	2.71	30	7.55	1.7
Merolla, 2017	PRP (unclear)		55	50	2	3	6	12	24		7.6	3.79	50	2.5	2.53	50	1.5	0.54	50	1.1	1.44	50	0.6	0.72	50	7.1	3.79
Merolla, 2017	Surgery		55	51	2	3	6	12	24		9	1.46	51	3.2	2.73	51	2.2	2.73	51	1.4	2.73	51	1.3	2.91	51	2.1	2.37
Montalvan, 2016	ACP		25	25	1	3	6	12			6.8	0.8	25	5.8	1.9	25	3.6	1.9	25	2.5	1.6	25	1.7	1.5							-1	1.7	-3.2	1.9	-4.3	1.6	-5.2	1.3
Montalvan, 2016	Saline		25	25	1	3	6	12			7	1	25	5.1	1.6	25	3.7	1.9	25	2.1	1.6	25	1.8	2.1							-1.9	1.8	-3.4	1.9	-4.9	1.7	-5.4	2.3
Murtezani, 2015	Triamcinolone		30	24	1.5	3					5.4	1	24	2.5	0.8	24	2.9	0.9
Murtezani, 2015	physiotherapy		30	25	1.5	3					5	1.2	25	3.1	1.1	25	1.8	0.9
Newcomer, 2001	Bethamethasone	physiotherapy	19	20	1	2	6						20			20			20												-18.16		-17.12		-41.41
Newcomer, 2001	Marcaine/Bupivacaine	physiotherapy	19	19	1	2	6						19			19			19												-19.39		-20.94		-30.5
Peerbooms, 2010	Leucocyte rich PRP	physiotherapy	51	51	1	2	3	6	12	24	70.1	15.1	51	55.4	24.2	51	46.9	24.9	51	38.7	27.2	51	32.6	31.5	51	25.3	31.2	51	21.3	28.1
Peerbooms, 2010	Triamcinolone	physiotherapy	49	49	1	2	3	6	12	24	65.8	13.8	49	44.2	26.4	49	42.9	29.2	49	44.2	27.1	49	56.6	23.2	49	50.1	28.1	49	42.4	26.8
Petrella, 2010	Hyaluronic compound		165	165	0.25	0.5	1	3	12		8.5	1.1	165			165			165	2.2	1.2	165	2.5	1.4	165	2.4	1.4
Petrella, 2010	Saline		166	166	0.25	0.5	1	3	12		8.4	1.6	166			166			166	7.1	1.3	166	6.7	1.5	166	7.7	1.3
Price, 1991	hydrocortisone			29	1	2	6				49	23.35	29	28	27.48	29	30	30.22	29	24	28.85
Price, 1991	Triamcinolone			30	1	2	6				47	22.36	30	17	20.96	30	20	27.95	30	18	29.34
Price, 1991	Lignocaine			29	1	2	6				50	21.98	29	46	24.73	29	35	23.35	29	12	12.36
Price, 1991	Steroid			59	1	2	6				48	22.7	59	22.41	24.8	59	24.9	29.3	59	20.9	29
Rabini, 2012	Methyl Prednisolone		46	42	1	3	6				50.7	17.9	42	29.6	10.3	42	28.9	14.3	42	29	17.3
Rabini, 2012	Electomodalities		46	40	1	3	6				52.5	15.4	40	35.1	24.3	40	38.4	22.9	40	37.6	30
Raeissadat, 2014	Leucocyte rich PRP	physiotherapy	33	31	1	2	6	12			7.1	1.2	31	4.17	2.2	31	3.29	2.05	31	2.91	2.47	31	3.29	2.41
Raeissadat, 2014	Whole blood	physiotherapy	31	30	1	2	6	12			6.8	1.5	30	4.01	2.3	30	3.75	2.05	30	3.41	2.13	30	3.94	2.42
Rahman, 2017	Triamcinolone	Exercise	40	40	0.25	0.5					100	0	40	13.6	6.5	40	4.2	5.5
Rahman, 2017	Electomodalities		40	35	0.25	0.5					100	0	35	52.6	7.8	35	25.6	5.4
Rha, 2013	PRP (unclear)	Exercise	20	20	0.5	1	6	3	6		24.4	7.16	20	19	7.16	20	15.5	7.6	20	10.9	7.16	20	7.6	6.71	20	6.2	6.26
Rha, 2013	Needling	Exercise	19	19	0.5	1	6	3	6		24.6	6.97	19	20.2	6.97	19	18.1	7.41	19	16.4	6.97	19	12.8	6.54	19	10.9	6.54
Runeson, 2002	Dexamethasone		33	20	0.5	3	6				29	23.35	20	9	27.48	20	5	30.6	20	0	35.9
Runeson, 2002	Sham/placebo		31	21	0.5	3	6				22	23.35	21	18	27.48	21	0	30.6	21	0	35.9
Ryan, 2014	Dexamethasone		31	31	1.5	3					67.5	3.6	31	41.1	4.9	31	29.2	4
Ryan, 2014	Exercise		34	34	1.5	3					61.6	4.6	34	47.7	4.9	34	31.2	4.8
Saartok, 1986	Bethamethasone	Sham/placebo	10	9	0.5						0.8	1.5	9																		0.4	0.5
Saartok, 1986	Sham injection	NSAIDs	11	9	0.5						1.5	1.8	9																		1.3	1.9
Sabaah, 2020	Prolo		20	20	3						8.3	1.38	20	2.2	2.78
Sabaah, 2020	PRP (unclear)		20	20	3						7.15	1.5	20	6.65	2.41
Sabaah, 2020	Bethamethasone		20	20	3						7.65	2.5	20	4.9	1.92
Sahoo, 2020	PRP (unclear)	Exercise	39	39	3	6					8.2	0.6	39	2	0.9	39	0.8	0.8
Sahoo, 2020	Methyl Prednisolone	Exercise	34	34	3	6					8	0.8	34	4.9	0.9	34	6.3	1.5
Scarpone, 2008	Prolo		12	10	2	4					5.1	0.8	10	3.3	0.9	10	0.5	0.4
Scarpone, 2008	Saline		12	10	2	4					4.5	1.7	10	3.6	1.2	10	3.5	1.5
Schoffl, 2017	ACP		25	18	1	6					4.2	1.8	18			18
Schwitzguebel, 2019	PRP (unclear)		42	41	7	12					5.6	2.1	41	3.3	2.4	41	2.3	2.1
Schwitzguebel, 2019	Saline		42	39	7	12					5	2.2	39	3	2.7	39	2.7	2.7
Scott, 2019	Leucocyte rich PRP	Exercise	20	19	1.5	3	6	12			4.4	2	19	3.6	2	19	3.4	1.9	19	3.3	1.5	19	4	2.4
Scott, 2019	PRP (unclear)	Exercise	21	19	1.5	3	6	12			5.9	2.2	19	4	2.4	19	2.7	2.1	19	2.1	1.8	19	2.4	2.3
Scott, 2019	Saline	Exercise	20	19	1.5	3	6	12			5	2	19	3.4	2.2	19	2.9	2.1	19	3.1	2.1	19	2	1.9
Tetschke, 2015	ACP	physiotherapy	27	26	2	6	12				5.2	1.8	26	3.7	2	26	2.7	1.6	26	1.8	2
Tetschke, 2015	Electomodalities		29	26	2	6	12				6.7	2	26	4.7	2.3	26	3.6	2.2	26	2.7	2.3
Thanasas, 2011	Whole blood	Exercise	14	14	1.5	3	6				6	1.3	14	3.5	1.3	14	2.78	0.95	14	2.53	1.22
Thanasas, 2011	Leucocyte rich PRP	Exercise	14	14	1.5	3	6				6.1	1.28	14	2.35	0.99	14	1.92	0.97	14	1.78	0.97
Toker, 2008	Methyl Prednisolone	NSAIDs	11	11	1						7.2	9.8	11	1.6	1.9
Toker, 2008	NSAIDs		10	10	1						7.1	1.4	10	4.7	3.4
Tonks, 2007	Triamcinolone		12	12	1.75						5	1.4	12																		-2.88	1.8
Tonks, 2007	Exercise		12	12	1.75						4.6	1.8	12																		-0.7	1.85
Tonks, 2007	Triamcinolone	Exercise	12	12	1.75						4.7	2.3	12																		-3.31	2.81
Tonks, 2007	Wait-see policy		12	12	1.75						5.1	1.2	12																		0.34	1.43
Tosun, 2015	Triamcinolone		32	32	3	6					32.25	5.7	32	19.81	10.8	32	22.56	12.9
Tosun, 2015	Hyaluronic compound		25	25	3	6					30.32	7.8	25	15.12	6.7	25	11.72	6.6
Uğurlar, 2018	ESWT		39	39	1	3	6	12	24	36	7.6	6.4	39	3.1	2.5	39	2.5	2.9	39	2.3	1.4	39	5.4	3.7	39	7.2	6.6	39	7.4	5.7
Uğurlar, 2018	Prolo		40	40	1	3	6	12	24	36	7	6.4	40	6.9	6.5	40	2.8	2.3	40	3	2.4	40	6.5	6.4	40	7.6	6.5	40	7.5	7.4
Uğurlar, 2018	PRP (unclear)		39	39	1	3	6	12	24	36	7.9	7.6	39	7.8	6.5	39	2.7	0.3	39	2.6	0.3	39	5.6	4.4	39	7.5	6.5	39	7.7	5.5
Uğurlar, 2018	Bethamethasone		40	40	1	3	6	12	24	36	7.4	5.5	40	3.2	2.4	40	4.4	3.5	40	5.2	3.6	40	6.8	4.4	40	7.4	5.4	40	7.5	6.4
Uzunca, 2007	Methyl Prednisolone	Orthosis	20	20	0.75	3					4.02	2.05	20	0.5	0.69	20	1.4	2.09
Uzunca, 2007	Electomodalities		20	20	0.75	3					3.43	2.56	20	1.05	1.69	20	0.09	0.44
Uzunca, 2007	Sham/placebo		20	20	0.75	3					3.39	2.08	20	1.95	1.75	20	1.79	1.93
Vetrano, 2013	PRP (unclear)	Exercise	23	23	2	6	12				6.6	1.8	23	3.2	1.8	23	2.4	1.9	23	1.5	1.7
Vetrano, 2013	ESWT		23	23	2	6	12				6.3	2	23	3.9	1.9	23	3.9	2.3	23	3.2	2.4
Walder, 2017	Leucocyte rich PRP		10	10	1.5	3	6	9	12		6	3.2	10	3	3.2	10	2	3.2	10	2	3.2
Walder, 2017	Bethamethasone		15	15	1.5	3	6	9	12		5	3	15	3	2.5	15	4	3	15	4	3
Wesner, 2016	PRP (unclear)				2	3	4
Wesner, 2016	Saline				2	3	4
Withrington, 1985	Methyl Prednisolone		12	12	0.5	2							12			12															-3.71		-2.72
Withrington, 1985	Saline		13	13	0.5	2							13			13															-1.75		-1.16
Yelland, 2004	Dextrose 20%		54	54	4	6	12	24			51.9	19.3	54			54			54			54													-18.6	23.52	-18.4	29.39
Yelland, 2004	Saline		56	56	4	6	12	24			55	20.7	56			56			56			56													-18.4	29.93	-16.4	31.43
Yelland, 2019	Prolo		40	40	1.5	3	6	12			2	1.6	40	1.9	2	40	0.8	1.3	40	0.3	0.7	40	0.2	0.5
Yelland, 2019	physiotherapy		40	40	1.5	3	6	12			2.1	2	40	1.5	1.5	40	1	1.5	40	0.8	1.3	40	0.2	0.6
Yelland, 2019	Prolo	physiotherapy	40	40	1.5	3	6	12			1.8	1.5	40	1.3	1.9	40	0.8	1.2	40	0.5	1.7	40	0.2	0.5
Yi, 2018	Methyl Prednisolone	physiotherapy		11	1.5	6					7.9	9.8	11	3.7	3.65
Yi, 2018	Manual therapy			12	1.5	6					7.3	9.8	12	4.1	3.65
Yi, 2018	Orthosis			11	1.5	6					6.7	9.8	11	4.5	3.65
Yi, 2018				23	1.5	6					7	9.6	23	4.3	3.6

## Sheet: Function-updated
Study	Treatment 1	Treatment 2	No. randomised	No Analysed (Baseline)	1st measurement time point (mths)	2nd measurement time point (mths)	3rd measurement time point (mths)	4th measurement time point (mths)	5th measurement time point (mths)	6th measurement time point (mths)	Baseline mean	Baseline SD	No analysed T1	Mean T1	SD T1	No analysed T2	Mean T2	SD T2	No analysed T3	Mean T3	SD T3	No analysed T4	Mean T4	SD T4	No analysed T5	Mean T5	SD T5	No analysed T6	Mean T6	SD T6	Mean Change T1	Change SD T1	Mean Change T2	Change SD T2	Mean Change T3	Change SD T3	Mean Change T4	Change SD T4	Mean Change T5	Change SD T5	Mean Change T6	Change SD T6
Lim, 2018	PRP (unclear)	physiotherapy	61	55	1	3	6				66.8		55			55			55												16.23	16.9
Lim, 2018	physiotherapy		59	50	1	3	6				75.6		50			50			50												8.42	16.9
Goyal, 2019	PRP (unclear)	physiotherapy	30	30	1.5	3	6				27.4	4.1	30	32.9	3.1	30	37.1	3.3	30	41.3	5.9
Goyal, 2019	Triamcinolone	physiotherapy	30	30	1.5	3	6				26.6	4.1	30	31.2	3.1	30	35.1	3.3	30	39.4	5.9
Lebiedziński, 2015	ACP		64	53	1.5	6	12				49.2	20.87	53	33.2	16.1	53	10	10.6	53	2.5	16.67
Lebiedziński, 2015	Bethamethasone		56	46	1.5	6	12				53.3	15.2	46	10	17.1	46	14.7	17.2	46	14.4	25.2
Ersen, 2018	Dextrose 15%		29	29	0.75	1.75	3	12			57.7	13.6	27	52.7	15.3	26	38.6	15.8	26	31.1	17	26	26	20.3
Ersen, 2018	Exercise		31	31	0.75	1.75	3	12			56.9	12.8	28	53.9	14	26	51.3	16.9	24	47.8	20.7	24	34.3	25.2
Kearney, 2013	PRP (unclear)		10	10	1.5	3	6				41	16	10	56	30	10	63	29	10	76	23
Kearney, 2013	Exercise		10	10	1.5	3	6				36	21	10	49	26	10	56	27	10	57	27
Walder, 2017	Leucocyte rich PRP		10	10	1.5	3	6	9	12		50	32.3	10	30	32.3	10	20	36.3	10	20	32.3
Walder, 2017	Bethamethasone		15	15	1.5	3	6	9	12		35	29.6	15	20	29.6	15	30	34.6	15	35	29.6
Merolla, 2017	PRP (unclear)		55	50	2	3	6	12	24		70.1	24.35	50	29.6	24.17	50	17.7	18.76	50	12.3	13.53	50	9	9.02	50	69.2	19.48
Merolla, 2017	Surgery		55	51	2	3	6	12	24		72.5	15.49	51	32	21.68	51	27.2	23.14	51	19	22.23	51	14.2	21.31	51	21.2	24.78
Singh, 2013	Whole blood		30	30	0.5	1.5	3				72.8	6.97	30	40.93	5.94	30	24.46	4.58	30	14.86	3.48
Singh, 2013	Methyl Prednisolone		30	30	0.5	1.5	3				73.2	8.16	30	35.6	3.62	30	24.53	4.71	30	20.2	9.88
Kazemi, 2010	Whole blood		30	30	1	2					51.6	15.1	30	21	10.6	30	6.9	12.6
Kazemi, 2010	Methyl Prednisolone		30	30	1	2					52.3	19.3	30	32.3	17.2	30	32.4	19.4
Schoffl, 2017	ACP		25	18	1	6					41	18	18	40.2	18.2	18	30.1	20.2
Schoffl, 2017	Saline		25	18	1	6					36.4	17.7	18	30.6	18.8	18	25.8	22.6
Tetschke, 2015	ACP	physiotherapy	27	26	2	6	12				37	18.3	26	29.8	21.1	26	26.5	21.2	26	18.2	19.5
Tetschke, 2015	Electomodalities		29	26	2	6	12				47	19.6	26	38.9	20.7	26	29	19.6	26	26.7	21.8
de Witte, 2013	Needling		23	23	1.5	3	6	12					23	31.6	20.06	23	28.4	21.29	23	28.4	20.8	23	23.4	20.19
de Witte, 2013	Methyl Prednisolone		25		1.5	3	6	12					25	22.3	21.05	25	25.2	21.05	25	28.9	22.07	25	24.9	21.43
Watts, 2018	Leucocyte rich PRP		41	40	1.5	3	6	12			47	17	40	40	20	40	34	23	40	30	24	40	22	22
Watts, 2018	Surgery		42	41	1.5	3	6	12			45	18	41	35	21	41	26	21	41	22	18	41	12	17
Ryan, 2014	Dexamethasone		31	31	1.5	3					66	3.7	31	79.4	3.3	31	84	2.9
Ryan, 2014	Exercise		34	34	1.5	3					65.2	3	34	72.6	3.1	34	78.7	4
Branson, 2017	Bethamethasone		14	14	1	3	6				48.5	17.2	14			14			14												36	19.6	17.9	22.5	19.2	23.1
Branson, 2017	Whole blood		14	14	1	3	6				52	13.8	14			14			14												13.6	21.5	17.8	18.3	29.4	22.5
Branson, 2017	Polidocanol		16	16	1	3	6				51	17.6	16			16			16												9.2	20.7	19.9	22.7	28.9	21.2
Jindal, 2013	Methyl Prednisolone		25	25	0.5	1.5					4.8	0.9	25	3.2	0.9	25	2.4	1.2
Jindal, 2013	Whole blood		25	25	0.5	1.5					4.5	1.23	25	3.5	1.4	25	1.4	1.2
Tosun, 2015	Triamcinolone		32	32	3	6					33.5	9.5	32	19.8	12.4	32	20.4	13.5
Tosun, 2015	Hyaluronic compound		25	25	3	6					31.14	10.5	25	12.28	6	25	10.42	6.6
Rha, 2013	PRP (unclear)	Exercise	20	20	0.5	1	6	3	6		38	11.18	20	29.3	11.63	20	23.7	11.63	20	16.5	11.18	20	13.5	10.73	20	11.6	10.29
Rha, 2013	Needling	Exercise	19	19	0.5	1	6	3	6		38.3	11.33	19	30.8	11.33	19	27.7	11.77	19	24.8	11.33	19	21.8	10.9	19	18.6	10.46
Martinez-Montiel, 2015	PRP (unclear)		30	30	1	3	6				68.53	7.82	30	60.34	7.82	30	46.26	7.82	30	49.42	6.15
Martinez-Montiel, 2015	Methyl Prednisolone		30	30	1	3	6				70.54	6.68	30	58.85	6.68	30	64.35	6.68	30	67.73	6.13
Kongsgaard, 2009	Methyl Prednisolone		13	12	3	6					64	14	12	82	19	12	64	22
Kongsgaard, 2009	Exercise		13	12	3	6					53	13	12	75	3	12	76	16
Kongsgaard, 2009	Exercise		13	13	3	6					56	13	13	78	18	13	86	12
Hart, 2002	Triamcinolone		62	62	0.75	1.5	3	6	12		48	24	62	29	21	62	36	19	62	24	22	62	22	24	62	27	23
Hart, 2002	physiotherapy		64	64	0.75	1.5	3	6	12		48	22	64	6	17	64	16	20	64	29	21	64	36	20	64	40	22
Hart, 2002	Wait-see policy		59	59	0.75	1.5	3	6	12		45	21	59	4	12	59	11	18	59	22	20	59	33	21	59	36	21
Yi, 2018	Methyl Prednisolone	physiotherapy		11	1.5	6					45.4		11	31.4	27.6
Yi, 2018	Manual therapy			12	1.5	6					48.3	26.8	12	32.7	27.6
Yi, 2018	Orthosis			11	1.5	6					43.7	26.8	11	36	27.6
Uğurlar, 2018	ESWT		39	39	1	3	6	12	24	36	146.8	127.4	39	88.8	77	39	84.4	73.8	39	78.6	71.3	39	123.7	116.8	39	137.3	131.2	39	146.1	138.5
Uğurlar, 2018	Prolo		40	40	1	3	6	12	24	36	140.3	128.7	40	138.6	125.6	40	81.4	72.4	40	82	75.1	40	111.9	104.2	40	135.4	127.4	40	144.8	136.2
Uğurlar, 2018	PRP (unclear)		39	39	1	3	6	12	24	36	145.5	129	39	144.7	130.5	39	80.8	68.8	39	81	77	39	123.9	116.3	39	132.6	124.6	39	145.5	135.8
Uğurlar, 2018	Bethamethasone		40	40	1	3	6	12	24	36	146.5	133.4	40	90.1	77.3	40	107.9	97.6	40	120.5	113.3	40	136.9	127.5	40	137.6	130.1	40	147.3	141
Elizondo-Rodriguez,	Botulinum toxin	Exercise	20	19	0.5	1	2	4	6		75.4	6.92	19	90.6	7.34	19	94	7.3	19	94.9	7.52	19	95.2	7.64	19	95	7.27
Elizondo-Rodriguez,	Dexamethasone	Exercise	20	17	0.5	1	2	4	6		77	3.2	17	82.4	5.51	17	85.5	5.22	17	84.7	6.53	17	82.8	6.67	17	83	6.41
Lin, 2019	Dextrose 20%		16	16	0.5	1.5					60.5	31.48	16	52.69	40.2	16	61.56	19.72
Lin, 2019	Saline		15	15	0.5	1.5					65	10.77	15	62.27	42.45	15	60	19.98
Schwitzguebel, 2019	PRP (unclear)		42	41	7	12					57	19	41	73.7	18.7	41	81.4	20.7
Schwitzguebel, 2019	Saline		42	39	7	12					59.8	20	39	74.7	23.8	39	83.2	20.4
Kader, 2012	Methyl Prednisolone		21	21	2.5						58.2	23.3	21	63.7	25.4
Kader, 2012	Education		20	20	2.5						59.7	21	20	63.7	19.2
Kader, 2012	Education		22	22	2.5						53.3	24.2	22	64.1	26.6
Murtezani, 2015	Triamcinolone		30	24	1.5	3					28.3	10.5	24	12.2	6.4	24	17.7	4.6
Murtezani, 2015	physiotherapy		30	25	1.5	3					24.9	9.9	25	14.2	5.8	25	16.3	5.2
Creaney, 2011	PRP (unclear)		80	70	1	3	6				45.8	16.43	70			70			70														-33	20.49	-35.8	23.69
Creaney, 2011	Whole blood		70	60	1	3	6				52.5	15.81	60			60			60												-37.7	21.93	-46.8	18.57
Bell, 2013	Whole blood	Exercise	26	26	1	2	3	6			58.1	17.2	26			26			26			26									7.9	10.8	12	14.57	15.2	16.52	18.7	16.65
Bell, 2013	Needling	Exercise	27	27	1	2	3	6			57.3	12.7	27			27			27			27									5.3	11.8	8.6		14.9	12.86	19.9	16.7
Arik, 2014	Whole blood		40	40	0.5	1	3	6			66.7	12.8	40	51.2	16.3	40	34.3	12.3	40	19.4	9.1
Arik, 2014	Methyl Prednisolone		40	40	0.5	1	3	6			62.2	15.6	40	19.5	9.7	40	25	11.4	40	34.5	17.5	40
Raeissadat, 2014	Leucocyte rich PRP	physiotherapy	33	31	1	2	6	12			53.9	16	31	72.09	16	31	79.51	12	31	81.2	16	31	78.18	18
Raeissadat, 2014	Whole blood	physiotherapy	31	30	1	2	6	12			48.8	18	30	70.62	15	30	75.04	14	30	74.91	16	30	73.16	18
Behera, 2015	PRP (unclear)	Exercise	15	15	1	3	6	12			63.2	10.2	15	78.3	10.4	15	84.7	9.2	15	88.8	8.4	15	92.8	6
Behera, 2015	Marcaine/Bupivacaine	Exercise	10	9	1	3	6	12			61.4	7.4	9	78.3	6	9	78.1	5.3	9	71.4	8	9	74.7	7.5
Bava, 2016	PRP (unclear)	Exercise		30	0.5	1	3				88	26.8	30	76.3	6.8	30	62.4	21.6	30	33.02	28.6
Bava, 2016	Methyl Prednisolone	Exercise		30	0.5	1	3				90	26.8	30	70.4	6.8	30	53.05	21.6	30	44.4	28.6
Petrella, 2010	Hyaluronic compound		165	165	0.25	0.5	1	3	12		1.1	2.1	165			165			165	4.4	0.2	165	4.8	0.1	165	4.6	0.3
Petrella, 2010	Saline		166	166	0.25	0.5	1	3	12		1.7	2.2	166			166			166	2.6	0.4	166	1.3	0.7	166	0.9	1.9
Kucuksen, 2013	Triamcinolone		46	46	1.5	6	12				45.63	10.4	46	21.1	14.02	46	27.84	14.91	46	27.03	15.45
Kucuksen, 2013	Manual therapy		41	41	1.5	6	12				46.73	11.88	41	26.25	15.4	41	23.78	17.5	41	22.56	20.29
Ebbesen, 2018	Polidocanol		23	23	3	6					54.8	14.68	23	70.6	19.59	23	72	18.05
Ebbesen, 2018	Lignocaine		21	21	3	6					46.6	16.38	21	58.2	18.09	21	69.9	19.98
Dragoo, 2014	Leucocyte rich PRP	Exercise	10	9	0.75	1.5	2.25	3	6		41	14.3	9			9			9			9	66.4	20.2	8	67.8	21.9
Dragoo, 2014	Needling	Exercise	13	12	0.75	1.5	2.25	3	6		47.4	18	12			12			12			12	52	20.3	9	83.9	9
Scott, 2019	Leucocyte rich PRP	Exercise	20	19	1.5	3	6	12			49	16	19	55	22	19	63	22	19	58	22	19	58	29
Scott, 2019	PRP (unclear)	Exercise	21	19	1.5	3	6	12			45	18	19	57	24	19	67	21	19	71	19	19	71	20
Scott, 2019	Saline	Exercise	20	19	1.5	3	6	12			49	14	19	63	19	19	69	18	19	74	18	19	80	18
de Vos, 2010	PRP (unclear)	Exercise	27	27	1.5	3	6	12			46.7	16.2	27			27			27			27	78.2	27.17							7.8	17.1	9.6	20.1	21.7	22.1	31.6	24.79
de Vos, 2010	Saline	Exercise	27	27	1.5	3	6	12			52.6	19	27			27			27			27	77.6	18.03							4.6	17.6	10.1	20	20.5	22.5	25	18.56
Thanasas, 2011	Whole blood	Exercise	14	14	1.5	3	6				6.97	0.61	14	8.68	0.57	14	8.72	0.71	14	8.85	0.86
Thanasas, 2011	Leucocyte rich PRP	Exercise	14	14	1.5	3	6				6.99	0.31	14	9.01	0.8	14	9.16	0.82	14	9.32	0.52
Gautam, 2015	PRP (unclear)		15	15	0.5	1.5	3	6			69.7	6.1	15	51.6	6.8	15	38.6	5.7	15	33.6	5.1	15	32	4.5
Gautam, 2015	Methyl Prednisolone		15	15	0.5	1.5	3	6			67.5	6.9	15	39.7	6.7	15	32.7	4.1	15	34.3	3.3	15	39.6	1
Vetrano, 2013	PRP (unclear)	Exercise	23	23	2	6	12				55.3	14.3	23	76.2	16.5	23	86.7	14.2	23	91.3	9.9
Vetrano, 2013	ESWT		23	23	2	6	12				56.1	19.9	23	71.3	19.1	23	73.7	19.9	23	77.6	19.9
Martin, 2019	PRP (unclear)		41	36	1.5	3	6	12			40.59	26.8	36	31.73	26.8	36	14.25	20.51	36	9.17	18.59	36
Martin, 2019	Lignocaine		39	35	1.5	3	6	12			44.06	14.05	35	30.17	23.1	35	16.49	22.3	35	12.93	21.88	35	7.5	23.9							-30.17	23.1
Peerbooms, 2010	Leucocyte rich PRP	physiotherapy	51	51	1	2	3	6	12	24	54.3	19.5	51	43.1	21.6	51	37.2	24.7	51	21.3	22	51	27.8	24.7	51	20	23.5	51	17.6	24
Peerbooms, 2010	Triamcinolone	physiotherapy	49	49	1	2	3	6	12	24	43.3	16.1	49	31.2	20.8	49	28.3	22.2	49	32.3	21.7	49	37.6	23.1	49	36.8	24	49	36.5	23.8
Hay, 1999	Methyl Prednisolone		53	53	1	6	12				4	2.3	53	0	1.5	53	1	2.3	53	0	1.5
Hay, 1999	NSAIDs		53	53	1	6	12				4	2.3	53	3	3.1	53	0	2.1	53	0	0.8
Hay, 1999	Sham/placebo		58	58	1	6	12				4	2.3	58	2	2.3	58	0.5	2.1	58	0	0
Carayannopoulos, 201	Prolo		11	8	1	3	6				30.41	13.21	8			8			8														-19.89	16.93	-21.76	17.15
Carayannopoulos, 201	Methyl Prednisolone		13	9	1	3	6				26.48	15.95	9			9			9														-13.33	16.46	-15.56	18.54
Ahadi, 2019	Dextrose 20%		17	15	1	2					47.82	19.71	15	39.67	17.73	15	37.39	18.14
Ahadi, 2019	ESWT		16	15	1	2					41.84	12.16	15	22.25	14.28	15	23.13	12.8
Yelland, 2004	Dextrose 20%		54	54	4	6	12	24			13.7	5	54			54			54			54													-5.5	6.61	-4.9	7.35
Yelland, 2004	Saline		56	56	4	6	12	24			14.3	4.5	56			56			56			56													-4.5	5.99	-4.2	6.73
Rabini, 2012	Methyl Prednisolone		46	42	1	3	6				44.7	12.9	42	29.1	13.2	42	24.8	11.2	42	30	15.1
Rabini, 2012	Electomodalities		46	40	1	3	6				41	17.1	40	25.2	16.8	40	30.9	18.8	40	32	24.6
Tonks, 2007	Triamcinolone		12	12	1.75						5	2.7	12																		-3.42	2.58
Tonks, 2007	Exercise		12	12	1.75						3.7	2	12																		-0.4	0.81
Tonks, 2007	Triamcinolone	Exercise	12	12	1.75						3.6	2.3	12																		-2.81	2.43
Tonks, 2007	Wait-see policy		12	12	1.75						4.9	1.3	12																		-0.53	1.66
Mundla, 2017	PRP (unclear)	physiotherapy	50	50	3	6					24.72	4	50	35.3	4.01	50	34.76	3.17
Mundla, 2017	Methyl Prednisolone	physiotherapy	50	50	3	6					24.88	4.04	50	31.78	3.46	50	31.38	2.9
Mundla, 2017	Saline	physiotherapy	50	50	3	6					25	4.31	50	25	4.31	50	25	4.31
Fitzpatrick, 2018	PRP (unclear)	physiotherapy	40	39	0.5	1.5	3				53.77	12.08	39	65.23	11.6	39	68.79	13.33	39	74.05	13.92
Fitzpatrick, 2018	Bethamethasone	physiotherapy	40	37	0.5	1.5	3				54.15	10.88	37	66.95	15.14	37	69.51	14.78	37	67.13	16.04
Mardani-Kivi, 2013	Methyl Prednisolone	Orthosis	55	49	0.75	1.5	3				57.2	22.8	49	17.6	20.9	49	19.9	19.2	49	30.1	21.9
Mardani-Kivi, 2013	Procaine	Orthosis	59	51	0.75	1.5	3				61.7	23.1	51	48.5	27.2	51	40.7	27.6	51	38.6	28.6
Krogh, 2013	PRP (unclear)	Exercise	20	20	1	3	6	12			51.5	19.23	20			20															-5.2	19.23	-16.6	19.23
Krogh, 2013	Triamcinolone	Exercise	20	20	1	3	6	12			51.1	22.36	20			20															-21.9	19.23	-13.8	19.23
Krogh, 2013	Saline	Exercise	20	20	1	3	6	12			47.1	22.36	20			20															-3.4	19.23	-7.6	19.23
Krogh, 2016	PRP (unclear)	Exercise	12	12	3	6	12				31.7	20.78	12			3	28.3	12.47	2	23	2.83										3.4	21.82
Krogh, 2016	Saline	Exercise	12	12	3	6	12				37.1	15.93	12			8	17.9	16.12	6	31.7	33.56										4.8	16.97
Alvarez, 2005	Bethamethasone		31	31	0.5	1.5	3	6			89.4	25.5	31			31			31	81.4	25	31	74.3	25.7
Alvarez, 2005	Lignocaine		31	31	0.5	1.5	3	6			96.4	24.9	31			31			31	76.9	25.6	31	81.4	25
Kongsgaard, 2009	Exercise		26	25	3	6					54.5	13	25	76.6	13	25	81.2	14.7
Kader, 2012	Education		42	42	2.5						56.3	22.7	42	63.9	23.1
Yi, 2018				23	1.5	6					46.1	26.3	23	34.3	27
Bayat, 2019	Methyl Prednisolone	Exercise	14	14	1	3					52.2	16.4	14	34.8	18.1	14	34.6	16.4
Bayat, 2019	Prolo	Exercise	16	14	1	3					43.2	20.8	14	24.3	18.6	14	14.7	21.1
Kesikburun, 2013	PRP (unclear)	physiotherapy	20	20	0.75	1.5	3	6	12		77.5	26.21	20	44.8	26.3	20	35.5	23.49	20	27.6	26.86	20	21.7	31	20	14.6	27.84
Asheghan, 2019	Prolo		31	30	1.5	3					72.4	12.8	30	87.5	8.7	30	90	8.9
Asheghan, 2019	Electomodalities		31	29	1.5	3					74.2	10.2	29	88.3	7.2	29	91.3	6.8
Gupta, 2020	PRP (unclear)		43	43	1.5	3	12				49.5	9.85	43	74.5	12.34	43	97.25	4.72	43	98.25	4.67
Gupta, 2020	Triamcinolone		37	37	1.5	3	12				54	11.19	37	88	15.51	37	85.5	15.04	37	89.75	12.62
Sahoo, 2020	PRP (unclear)	Exercise	39	39	3	6					174.2	18	39	45.3	12.6	39	12	5.7
Sahoo, 2020	Methyl Prednisolone	Exercise	34	34	3	6					172.4	19.7	34	89.9	13.1	34	84.1	16.2
Yelland, 2019	Prolo		40	40	1.5	3	6	12			31.6	10.3	40	24.5	14.6	40	18.2	13.5	40	8.9	8.2	40	4.9	7.4
Yelland, 2019	physiotherapy		40	40	1.5	3	6	12			33.5	10	40	19.7	14.3	40	12.2	12.4	40	9.3	10.4	40	4.4	7
Yelland, 2019	Prolo	physiotherapy	40	40	1.5	3	6	12			31.3	10.8	40	18.3	12.2	40	12.4	10.1	40	8.2	10.5	40	3.9	5.5
Mansiz-Kaplan, 2019	Prolo		32	30	1.75	3.75					88.2	11.1	30	7.4	12.9	30	5.6	10.2
Mansiz-Kaplan, 2019	Saline		33	30	1.75	3.75					81.7	16.3	30	52.1	23.8	30	53.1	22.8
Akcay, 2020	Prolo	Exercise	30	23	1	2	3				36	6.69	23	28	12.2	23	16.5	18.9	23	10.5	22.44
Akcay, 2020	Saline	Exercise	30	27	1	2	3				31	14.04	27	27.5	15.63	27	24	12.89	27	18.5	15.23
Kesikburun, 2013	Saline	physiotherapy	20	20	0.75	1.5	3	6	12		78.2	27.16	20	58.5	28.02	20	42.4	29.12	20	45.3	30.25	20	40.9	30.81	20	15.4	30.97
Yelland, 2011	Prolo		14		1.6	3	6	12														14															27.5	28.06
Yelland, 2011	Exercise		15		1.6	3	6	12														15															23.7	16.1
Yelland, 2011	Prolo	Exercise	14		1.6	3	6	12														14															41.1	22.53
